# Supplementary material for: MAP4K4/JNK Signaling Pathway Stimulates Proliferation and Suppresses Apoptosis of Human Spermatogonial Stem Cells and Lower Level of MAP4K4 Is Associated with Male Infertility
Source: Cells. 2022 Nov 28;11(23):3807. doi: 10.3390/cells11233807 (PMC9739186; doi:10.3390/cells11233807)
Supplement: Supplementary file 1 [file cells-11-03807-s001.zip]

Archive with 1 entries (1 files):
- cells-1990359-supplementary.docx
